# Supplementary material for: Argon Plasma-Assisted Liposuction for Arm Contouring: Safety, Efficacy, and Skin Tightening Outcomes
Source: Aesthet Surg J Open Forum. 2025 Jun 16;7:ojaf058. doi: 10.1093/asjof/ojaf058 (PMC12378442; doi:10.1093/asjof/ojaf058)
Supplement: ojaf058_Supplementary_Data [file ojaf058_Supplementary_Data.zip]

Archive with 2 entries (2 files):
- ARGON_BRAZOS_ASJOF.mp4
- suppl table 1.docx
